# Supplementary material for: Attitudes toward the SARS-CoV-2 and Influenza Vaccination in the Metropolitan Cities of Bologna and Palermo, Italy
Source: Vaccines (Basel). 2021 Oct 18;9(10):1200. doi: 10.3390/vaccines9101200 (PMC8538834; doi:10.3390/vaccines9101200)
Supplement: Supplementary file 1 [file vaccines-09-01200-s001.zip]

Archive with 1 entries (1 files):
- vaccines-1426089-supplementary.pdf
